# Supplementary material for: 5-(2,3,4,5,6-Penta­fluoro­phen­yl)-1,3,4-thia­diazol-2-amine
Source: Acta Crystallogr Sect E Struct Rep Online. 2010 Oct 9;66(Pt 11):o2765. doi: 10.1107/S1600536810039723 (PMC3009109; doi:10.1107/S1600536810039723)
Supplement: Supplementary file 2 [file e-66-o2765-Isup2.hkl]

# 
# h,k,l, Fc-squared, Fo-squared, sigma(Fo-squared) and status flag 
# 
data_I
_shelx_title ' W in P2(1)/c' 
_shelx_refln_list_code          4 
_shelx_F_calc_maximum      173.89 
_exptl_crystal_F_000       528.00 
_reflns_d_resolution_high  0.8320 
 
loop_ 
 _symmetry_equiv_pos_as_xyz 
 'x, y, z' 
 '-x, y+1/2, -z+1/2' 
 '-x, -y, -z' 
 'x, -y-1/2, z-1/2' 
 
_cell_length_a    11.8970 
_cell_length_b     7.0680 
_cell_length_c    11.5530 
_cell_angle_alpha  90.000 
_cell_angle_beta  104.660 
_cell_angle_gamma  90.000 
 
_shelx_F_squared_multiplier     1.000 
 
loop_ 
 _refln_index_h 
 _refln_index_k 
 _refln_index_l 
 _refln_F_squared_calc 
 _refln_F_squared_meas 
 _refln_F_squared_sigma 
 _refln_observed_status 
   1   0   0      369.44      327.73      3.84 o 
   2   0   0     2556.71     2492.61     14.78 o 
   3   0   0        5.61        5.79      1.46 o 
   4   0   0      690.74      738.22     11.64 o 
   5   0   0       25.98       22.80      2.65 o 
   6   0   0      925.35      831.73     15.69 o 
   7   0   0      104.44      109.20      6.83 o 
   8   0   0      813.20      790.17     18.97 o 
   9   0   0       27.14       17.43      5.23 o 
  10   0   0       54.40       44.28      6.97 o 
  11   0   0       80.44       82.21      9.06 o 
  12   0   0       66.90       77.26      8.44 o 
  13   0   0        1.21       -6.35      6.35 o 
   1   1   0      153.93      180.61      2.81 o 
   2   1   0    10468.74     9941.49     98.76 o 
   3   1   0     3334.61     3474.21     16.30 o 
   4   1   0     3669.76     3674.66     38.46 o 
   5   1   0     1222.38     1220.99     12.47 o 
   6   1   0        3.45       -2.07      2.41 o 
   7   1   0      593.03      596.49     10.82 o 
   8   1   0        4.53        7.64      2.63 o 
   9   1   0        8.91        7.30      2.88 o 
  10   1   0       25.08       27.73      3.76 o 
  11   1   0       34.88       35.49      4.01 o 
  12   1   0        0.31        3.02      4.50 o 
  13   1   0        1.38        3.75      3.38 o 
   0   2   0      262.88      280.38      4.92 o 
   1   2   0     1017.44     1134.82     20.64 o 
   2   2   0     1209.88     1335.03     10.80 o 
   3   2   0      243.24      261.93     10.08 o 
   4   2   0       53.26       67.71      3.18 o 
   5   2   0        6.51        9.24      2.86 o 
   6   2   0     4322.40     4383.98    108.01 o 
   7   2   0       26.38       25.43      3.45 o 
   8   2   0       98.87      104.91      5.52 o 
   9   2   0       25.06       23.38      3.62 o 
  10   2   0        7.53        8.19      2.70 o 
  11   2   0        0.56        5.01      2.68 o 
  12   2   0       33.05       41.31      9.00 o 
  13   2   0        2.60       -1.83      3.84 o 
   1   3   0     2648.14     2974.53     93.44 o 
   2   3   0       38.35       22.19     17.29 o 
   3   3   0        3.04        4.34      1.75 o 
   4   3   0     1582.42     1774.69     16.71 o 
   5   3   0      593.14      551.96     10.10 o 
   6   3   0       20.27        7.99     11.64 o 
   7   3   0     1033.85     1003.60     21.27 o 
   8   3   0      133.88      134.60      6.90 o 
   9   3   0       34.75       32.24      4.32 o 
  10   3   0       69.19       72.93      5.74 o 
  11   3   0        1.67        0.36      3.88 o 
  12   3   0       48.07       54.72      6.24 o 
   0   4   0      835.73      928.64     12.23 o 
   1   4   0        0.63        1.82      1.80 o 
   2   4   0      903.11     1000.47     29.84 o 
   3   4   0      569.63      658.53     11.16 o 
   4   4   0        8.77       13.32      4.29 o 
   5   4   0       52.30       41.82      7.98 o 
   6   4   0      115.02      110.52      7.91 o 
   7   4   0        2.66        3.80      2.56 o 
   8   4   0        7.13        4.28      5.44 o 
   9   4   0      103.75      108.55      8.58 o 
  10   4   0        6.70        4.50      3.41 o 
  11   4   0       40.02       34.41      5.32 o 
  12   4   0        0.90        9.21      4.57 o 
   1   5   0      835.69      880.23     29.91 o 
   2   5   0      547.42      541.53     40.44 o 
   3   5   0       99.44       66.31     49.40 o 
   4   5   0      749.72      829.89     35.84 o 
   5   5   0       49.19       48.72      4.74 o 
   6   5   0        0.14       -1.58      4.53 o 
   7   5   0      237.66      237.34      9.16 o 
   8   5   0        0.81        3.26      3.15 o 
   9   5   0       67.24       55.44      6.01 o 
  10   5   0      181.30      213.58     10.17 o 
  11   5   0       29.40       24.33      5.53 o 
   0   6   0      676.98      685.07     13.85 o 
   1   6   0       40.56       48.07      4.21 o 
   2   6   0      116.25      114.66     15.03 o 
   3   6   0      340.18      336.48     25.45 o 
   4   6   0      386.47      365.34     32.25 o 
   5   6   0        0.19       -2.25      3.66 o 
   6   6   0       86.30       84.16      6.83 o 
   7   6   0        8.28       -0.06      4.12 o 
   8   6   0      106.70      111.46      8.00 o 
   9   6   0       41.53       44.71      6.05 o 
   1   7   0        0.08        3.84      3.87 o 
   2   7   0        8.34       13.40      4.81 o 
   3   7   0        0.31       -0.99      3.91 o 
   4   7   0      115.77      127.57     13.11 o 
   5   7   0       10.00        9.76      4.99 o 
   6   7   0       41.94       41.74      6.09 o 
   7   7   0        1.94       -1.52      4.37 o 
   0   8   0       80.27       86.61     10.63 o 
   1   8   0        1.35       -1.03      4.40 o 
   2   8   0       72.70       77.33      7.29 o 
   3   8   0       51.00       55.92      6.48 o 
   4   8   0       12.78       11.71      4.93 o 
 -13   1   1        0.12        6.97      3.35 o 
 -12   1   1       31.19       33.70      5.12 o 
 -11   1   1      150.39      155.06      8.11 o 
 -10   1   1      104.61      106.33     15.51 o 
  -9   1   1      884.38      854.49     22.59 o 
  -8   1   1       32.32       32.46      3.58 o 
  -7   1   1      344.72      336.48      8.04 o 
  -6   1   1       63.83       47.73     35.74 o 
  -5   1   1      753.34      796.85     18.20 o 
  -4   1   1      816.36      862.94      9.27 o 
  -3   1   1    17756.35    15551.38    472.66 o 
  -2   1   1      387.17      424.61      4.96 o 
  -1   1   1     1110.89     1212.52     24.47 o 
   0   1   1      109.78      127.58      2.04 o 
   1   1   1      228.83      227.35     10.77 o 
   2   1   1     1141.98     1291.93     19.84 o 
   3   1   1     3740.78     3861.90     54.04 o 
   4   1   1     2009.47     1997.29     54.74 o 
   5   1   1       50.26       53.66      3.03 o 
   6   1   1      621.76      574.50      9.86 o 
   7   1   1      304.60      264.62      7.79 o 
   8   1   1       83.01       77.31      4.68 o 
   9   1   1      186.63      192.70     12.52 o 
  10   1   1      120.47      127.67      6.55 o 
  11   1   1       24.38       22.31      4.23 o 
  12   1   1       42.62       47.37      5.24 o 
  13   1   1        1.88       -0.76      5.19 o 
 -13   2   1        7.02        6.08      3.90 o 
 -12   2   1       48.60       52.26      8.44 o 
 -11   2   1       95.42       93.79     11.33 o 
 -10   2   1      165.80      160.86      7.73 o 
  -9   2   1       22.65       22.68      3.46 o 
  -8   2   1        8.69       15.68      4.25 o 
  -7   2   1       75.94       87.68     10.60 o 
  -6   2   1       33.99       38.57      4.01 o 
  -5   2   1       16.50       17.35      2.38 o 
  -4   2   1     5071.35     5069.26     61.33 o 
  -3   2   1      986.41     1026.51     14.26 o 
  -2   2   1      806.53      848.81      8.65 o 
  -1   2   1      237.08      259.11     16.56 o 
   0   2   1       64.50       70.52      1.84 o 
   1   2   1     4857.89     5463.65     41.35 o 
   2   2   1     3239.55     3433.25     41.18 o 
   3   2   1       22.56       18.15      3.35 o 
   4   2   1     6415.15     6871.57     74.09 o 
   5   2   1       17.48       16.40      2.51 o 
   6   2   1       85.64       86.59      4.56 o 
   7   2   1      475.64      438.38     10.05 o 
   8   2   1       13.43       14.23      4.11 o 
   9   2   1       20.13        6.89      8.79 o 
  10   2   1        2.37       -0.16      3.31 o 
  11   2   1       35.67       38.67      4.78 o 
  12   2   1        1.37        6.87      2.96 o 
  13   2   1        8.32       13.18      4.51 o 
 -13   3   1        0.86        3.23      4.06 o 
 -12   3   1        8.12       12.57      4.13 o 
 -11   3   1       18.40       25.00      4.04 o 
 -10   3   1       18.23       18.49     15.10 o 
  -9   3   1      184.80      161.60      7.85 o 
  -8   3   1      208.10      214.28      7.96 o 
  -7   3   1      225.12      147.52    106.62 o 
  -6   3   1      182.20      198.17      6.71 o 
  -5   3   1       85.41      100.75      4.36 o 
  -4   3   1      566.18      586.22      9.66 o 
  -3   3   1     2063.03     2252.35     17.48 o 
  -2   3   1       35.18       21.56     17.64 o 
  -1   3   1      209.25      256.98      5.69 o 
   0   3   1     6723.73     7047.88    383.03 o 
   1   3   1       10.06       14.13      2.19 o 
   2   3   1       83.69       85.71      4.53 o 
   3   3   1       89.27      108.21      4.34 o 
   4   3   1      109.64      100.27      5.37 o 
   5   3   1      413.99      425.10     10.15 o 
   6   3   1       13.47        6.61     10.98 o 
   7   3   1       25.79       21.00      3.45 o 
   8   3   1      176.68      202.25      7.81 o 
   9   3   1       86.07       81.63      5.60 o 
  10   3   1        2.07        2.41      3.18 o 
  11   3   1       60.30       52.93      6.59 o 
  12   3   1        3.80        5.63      8.33 o 
 -12   4   1        1.99        3.45      5.96 o 
 -11   4   1       10.07        4.09      4.74 o 
 -10   4   1      317.47      331.31     11.98 o 
  -9   4   1       57.99       53.44      8.37 o 
  -8   4   1      141.25       80.89     61.68 o 
  -7   4   1      693.76      516.01    362.42 o 
  -6   4   1       71.59       46.51     36.40 o 
  -5   4   1      328.00      359.81      8.85 o 
  -4   4   1        7.14        4.28      4.78 o 
  -3   4   1      140.71      153.08      5.57 o 
  -2   4   1     1372.26     1446.43     15.70 o 
  -1   4   1       65.45       75.24      3.86 o 
   0   4   1       38.83       41.87      2.44 o 
   1   4   1      107.66      112.78      4.92 o 
   2   4   1     1292.73     1416.66     15.85 o 
   3   4   1      860.95      902.76     17.01 o 
   4   4   1      218.44      222.93     18.79 o 
   5   4   1      266.88      267.25     16.04 o 
   6   4   1        0.78        5.46      2.05 o 
   7   4   1       87.19       98.83      5.96 o 
   8   4   1       15.80       21.35      3.82 o 
   9   4   1        9.49       10.86      3.88 o 
  10   4   1       34.28       35.34      5.84 o 
  11   4   1      104.09      101.08      7.59 o 
 -11   5   1       28.78       28.58      4.95 o 
 -10   5   1       11.81       14.73      6.17 o 
  -9   5   1       11.71        3.87      4.16 o 
  -8   5   1       24.42       24.53      4.36 o 
  -7   5   1       48.04       39.56      4.73 o 
  -6   5   1      839.55      858.55     15.90 o 
  -5   5   1      537.69      547.82     12.54 o 
  -4   5   1      656.55      705.55     23.53 o 
  -3   5   1     1101.37     1163.48     33.02 o 
  -2   5   1        1.79        1.96      2.64 o 
  -1   5   1      100.74       98.10      7.39 o 
   0   5   1      292.77      304.76     10.67 o 
   1   5   1       49.11       44.69      6.14 o 
   2   5   1       57.56       62.83      4.41 o 
   3   5   1        9.73        4.62      7.88 o 
   4   5   1      193.72      181.31      9.87 o 
   5   5   1       25.79       32.31      4.36 o 
   6   5   1        9.38        9.43      3.21 o 
   7   5   1        1.61        3.90      2.61 o 
   8   5   1        9.00       14.70      3.32 o 
   9   5   1       32.12       24.65      5.05 o 
  10   5   1        0.02        2.13      5.02 o 
  -9   6   1       13.08       13.33      4.68 o 
  -8   6   1       39.57       32.25      5.27 o 
  -7   6   1      143.99      146.61      9.03 o 
  -6   6   1       11.61       16.83      9.69 o 
  -5   6   1        6.53        7.55      3.70 o 
  -4   6   1      330.04      345.67     19.49 o 
  -3   6   1      173.07      172.11      9.31 o 
  -2   6   1      195.58      136.09     95.28 o 
  -1   6   1      485.67      478.79     17.78 o 
   0   6   1        2.29        4.34      2.74 o 
   1   6   1      239.49      251.92      8.77 o 
   2   6   1      564.03      562.43     24.30 o 
   3   6   1       83.59       72.11     14.82 o 
   4   6   1       80.27       86.60      5.99 o 
   5   6   1       68.90       63.64      7.43 o 
   6   6   1        0.68       -0.31      3.16 o 
   7   6   1       42.96       48.99      5.67 o 
   8   6   1       64.25       59.77     17.05 o 
   9   6   1       58.43       57.16      6.95 o 
  -8   7   1       57.24       74.02      7.71 o 
  -7   7   1        7.59        6.95      4.22 o 
  -6   7   1       58.70       75.06      7.60 o 
  -5   7   1      190.19      192.31      9.47 o 
  -4   7   1       23.97       15.55      5.57 o 
  -3   7   1      242.36      249.16     25.42 o 
  -2   7   1      189.11      211.13     13.95 o 
  -1   7   1        0.37        0.44      6.24 o 
   0   7   1        2.65        1.67      2.51 o 
   1   7   1      185.90      179.74     14.12 o 
   2   7   1        8.15        6.13      4.40 o 
   3   7   1      117.25      101.65      7.27 o 
   4   7   1       11.26       10.12      4.00 o 
   5   7   1      160.08      175.11     10.81 o 
   6   7   1      160.94      105.69     84.65 o 
   7   7   1        1.40       -0.63      4.53 o 
  -4   8   1       13.44       14.08      4.77 o 
  -3   8   1        9.71       12.58      4.73 o 
  -2   8   1       38.31       37.27      5.54 o 
  -1   8   1        7.56        4.04      7.15 o 
   0   8   1       21.82       16.90      3.69 o 
   1   8   1       97.35       84.53      6.55 o 
   2   8   1        1.32        5.61      4.01 o 
   3   8   1       14.24       20.25      5.21 o 
   4   8   1        2.98       -1.13      6.14 o 
 -14   0   2       38.99       37.10      9.69 o 
 -13   0   2       19.81       12.90      6.69 o 
 -12   0   2      172.77      183.60     12.76 o 
 -11   0   2       43.33       34.59      6.28 o 
 -10   0   2        4.10       10.53      3.28 o 
  -9   0   2       30.24       33.47      4.60 o 
  -8   0   2     1508.01     1519.26     25.52 o 
  -7   0   2     2716.23     2702.77     30.40 o 
  -6   0   2        2.51        2.09      2.51 o 
  -5   0   2      106.56      106.34      5.23 o 
  -4   0   2     3420.03     3445.11     25.17 o 
  -3   0   2    30238.92    22951.79    236.38 o 
  -2   0   2      675.51      653.85      8.51 o 
  -1   0   2     7276.26     6298.71     98.95 o 
   0   0   2     2069.02     1622.64     19.49 o 
   1   0   2     3195.08     3181.95     18.69 o 
   2   0   2      474.44      450.10      8.09 o 
   3   0   2     2505.28     2313.62     20.78 o 
   4   0   2      726.12      631.12     12.20 o 
   5   0   2     2220.52     2201.63     25.45 o 
   6   0   2      172.54      147.76      7.53 o 
   7   0   2      525.92      489.08     14.71 o 
   8   0   2      113.42       98.95      7.60 o 
   9   0   2      181.78      173.35     10.53 o 
  10   0   2       32.36       30.40      5.86 o 
  11   0   2      411.04      402.62     18.13 o 
  12   0   2       42.87       41.00      8.37 o 
  13   0   2       37.56       44.14      8.30 o 
 -14   1   2        1.78       16.08      9.94 o 
 -13   1   2       15.54       27.95      7.91 o 
 -12   1   2       11.51       14.16      3.72 o 
 -11   1   2        0.14       -3.03      3.03 o 
 -10   1   2      291.50      286.02      9.29 o 
  -9   1   2      206.39      202.12      7.84 o 
  -8   1   2       26.02       25.34      3.15 o 
  -7   1   2        0.92        0.25      3.07 o 
  -6   1   2      173.20      177.36      5.32 o 
  -5   1   2      874.36      866.87     24.58 o 
  -4   1   2     9141.26     8444.10    119.69 o 
  -3   1   2     1105.83     1132.11     25.87 o 
  -2   1   2      218.97      246.74      4.12 o 
  -1   1   2     1872.91     1885.74     60.98 o 
   0   1   2        1.51        0.69      0.68 o 
   1   1   2      552.37      495.87     21.34 o 
   2   1   2     2168.56     2264.70     23.64 o 
   3   1   2      240.69      248.03      8.47 o 
   4   1   2      195.52      204.76      9.31 o 
   5   1   2      108.32       82.56      4.71 o 
   6   1   2        9.38       19.55      4.22 o 
   7   1   2      211.56      213.17      7.05 o 
   8   1   2      156.97      150.14      6.77 o 
   9   1   2        1.19        3.69      2.71 o 
  10   1   2       68.36       62.38     14.33 o 
  11   1   2      110.24      123.15      9.59 o 
  12   1   2       49.49       54.65      5.69 o 
  13   1   2       78.91       63.88     10.77 o 
 -13   2   2        4.54        8.46      3.27 o 
 -12   2   2       36.42       27.60      5.05 o 
 -11   2   2       28.83       40.16      4.29 o 
 -10   2   2       20.53       23.91      4.85 o 
  -9   2   2      412.82      412.78     10.65 o 
  -8   2   2        3.04        1.56      3.80 o 
  -7   2   2        0.29       -0.16      2.29 o 
  -6   2   2     2596.64     2576.88     24.37 o 
  -5   2   2      182.95      170.29      5.22 o 
  -4   2   2      188.12      214.48      5.40 o 
  -3   2   2      163.30      196.42     10.95 o 
  -2   2   2     1685.78     1836.72     46.27 o 
  -1   2   2        0.89        1.58      1.12 o 
   0   2   2     2309.60     2616.57     38.63 o 
   1   2   2     1239.45     1293.71     54.74 o 
   2   2   2        5.18        7.76      1.56 o 
   3   2   2     1134.78     1245.25     43.44 o 
   4   2   2       53.75       43.30      2.95 o 
   5   2   2      720.86      821.01     15.17 o 
   6   2   2        2.87        0.00      1.90 o 
   7   2   2      538.11      525.32     18.97 o 
   8   2   2      155.44      160.45      8.61 o 
   9   2   2       77.50       43.69     35.21 o 
  10   2   2       27.56       23.77      5.47 o 
  11   2   2        0.11       -1.20      6.45 o 
  12   2   2        4.78        1.79      4.09 o 
 -13   3   2       91.37      118.64      8.12 o 
 -12   3   2       24.63       19.78      5.36 o 
 -11   3   2       24.56       16.04      3.80 o 
 -10   3   2       71.15       63.98     11.64 o 
  -9   3   2       52.43       48.91      6.24 o 
  -8   3   2        5.13        5.33      3.08 o 
  -7   3   2      453.47      327.57    232.34 o 
  -6   3   2      132.46      121.54      6.17 o 
  -5   3   2      202.42      229.65      6.53 o 
  -4   3   2      524.86      542.10     17.29 o 
  -3   3   2      595.85      714.24     10.11 o 
  -2   3   2        4.43       17.53      2.18 o 
  -1   3   2      882.76      988.24     85.66 o 
   0   3   2     2219.69     2459.22     53.34 o 
   1   3   2      709.07      910.95     44.80 o 
   2   3   2       83.68       93.98     64.57 o 
   3   3   2        0.37        7.53      3.35 o 
   4   3   2     1641.30     1654.28     67.85 o 
   5   3   2      510.51      550.30     25.24 o 
   6   3   2      106.33       99.68      5.34 o 
   7   3   2       15.76       21.89      3.36 o 
   8   3   2      522.05      495.19     12.22 o 
   9   3   2       33.36       34.50      4.51 o 
  10   3   2       19.36       23.06      4.01 o 
  11   3   2       13.34       13.80      4.30 o 
  12   3   2        0.72       -4.04      4.04 o 
 -12   4   2       37.25       39.01      5.08 o 
 -11   4   2        0.12        4.85      2.73 o 
 -10   4   2        1.65       -3.57      5.79 o 
  -9   4   2      166.44      176.09      8.41 o 
  -8   4   2       83.43       46.05     39.33 o 
  -7   4   2      338.40      214.93    152.57 o 
  -6   4   2       18.14        5.36      5.47 o 
  -5   4   2       22.98       29.27      3.32 o 
  -4   4   2       34.64       46.17      3.61 o 
  -3   4   2       56.00       66.87      4.15 o 
  -2   4   2      400.52      409.89     18.41 o 
  -1   4   2       41.02       44.79      8.12 o 
   0   4   2      486.02      641.00     16.32 o 
   1   4   2      190.28      218.76      6.46 o 
   2   4   2       21.37       25.55      3.04 o 
   3   4   2      492.81      531.06     28.69 o 
   4   4   2       95.49      108.01      5.25 o 
   5   4   2      305.90      307.57     30.86 o 
   6   4   2      256.92      160.95    126.45 o 
   7   4   2       81.12       71.90      5.54 o 
   8   4   2      162.18      137.89      7.50 o 
   9   4   2       55.36       49.83      4.80 o 
  10   4   2       10.95       13.02      9.06 o 
  11   4   2        3.18        3.70      3.53 o 
 -11   5   2        2.15       -0.50      5.19 o 
 -10   5   2       67.46       71.42      8.23 o 
  -9   5   2        1.31        6.52      3.20 o 
  -8   5   2       37.89       36.99      6.07 o 
  -7   5   2      272.86      306.90     10.33 o 
  -6   5   2      612.50      632.53     13.95 o 
  -5   5   2      595.75      605.87     12.84 o 
  -4   5   2      549.68      553.64     26.85 o 
  -3   5   2      112.50      109.81      5.70 o 
  -2   5   2      228.24      244.21     24.72 o 
  -1   5   2      546.86      585.53     46.58 o 
   0   5   2      539.26      523.64     15.13 o 
   1   5   2      978.80     1034.66     29.95 o 
   2   5   2      558.57      596.64     12.25 o 
   3   5   2      284.72      308.67     42.22 o 
   4   5   2        2.69        5.86      2.76 o 
   5   5   2       27.76       16.27      3.38 o 
   6   5   2        3.14        4.49      3.49 o 
   7   5   2        7.56        2.85      3.12 o 
   8   5   2       20.67       25.59      4.74 o 
   9   5   2       47.92       44.28      5.94 o 
  10   5   2        1.53        0.38      4.46 o 
 -10   6   2        0.38        1.62      3.75 o 
  -9   6   2        0.23       -3.94      3.94 o 
  -8   6   2       73.51       66.61     18.97 o 
  -7   6   2        0.01       -1.17      3.45 o 
  -6   6   2       26.00       31.27      5.33 o 
  -5   6   2       65.36       72.09      5.59 o 
  -4   6   2       12.64       14.44      6.14 o 
  -3   6   2      158.22      154.50      7.59 o 
  -2   6   2       31.12       10.73      7.29 o 
  -1   6   2        0.00        3.18      4.46 o 
   0   6   2       67.75       69.66      4.66 o 
   1   6   2     1030.35     1014.63     73.84 o 
   2   6   2      323.97      315.46     12.34 o 
   3   6   2      127.64      126.70     15.20 o 
   4   6   2       81.75       84.74      6.26 o 
   5   6   2       39.16       38.05      4.86 o 
   6   6   2        1.32        6.29      3.62 o 
   7   6   2       19.89        9.20      8.02 o 
   8   6   2       20.49       10.10      5.32 o 
   9   6   2      179.82      192.66     10.30 o 
  -8   7   2       32.89       31.66      5.26 o 
  -7   7   2       12.78        1.03      4.91 o 
  -6   7   2        6.96        7.74      4.09 o 
  -5   7   2       65.41       73.12     11.23 o 
  -4   7   2       13.19       10.61      8.30 o 
  -3   7   2       26.66       37.15      4.70 o 
  -2   7   2       23.45       30.16     11.82 o 
  -1   7   2      270.11      267.48     27.40 o 
   0   7   2       14.14       11.16      3.01 o 
   1   7   2       18.99       14.74      4.65 o 
   2   7   2        0.25        9.06      4.67 o 
   3   7   2       39.63       36.57      4.53 o 
   4   7   2       21.40       25.10      4.14 o 
   5   7   2       43.32       46.73     12.13 o 
   6   7   2       31.08       21.13     25.21 o 
   7   7   2        2.95        1.96      4.51 o 
  -4   8   2       45.97       39.84      6.38 o 
  -3   8   2       25.66       30.22      5.07 o 
  -2   8   2       40.96       39.46      5.64 o 
  -1   8   2       18.04       14.92      4.48 o 
   0   8   2       34.57       33.39      3.84 o 
   1   8   2       78.54       75.37     10.22 o 
   2   8   2        0.76       -5.86      5.93 o 
   3   8   2      144.63      148.95      8.77 o 
 -14   1   3       19.70       28.51      6.45 o 
 -13   1   3       29.03       26.83      6.17 o 
 -12   1   3       63.62       71.61      6.43 o 
 -11   1   3       56.50       54.05      5.23 o 
 -10   1   3       30.14       38.82      4.19 o 
  -9   1   3       12.62       10.93      3.21 o 
  -8   1   3      299.65      278.41      8.25 o 
  -7   1   3      590.25      587.70     14.50 o 
  -6   1   3     2710.47     2735.24     20.68 o 
  -5   1   3      160.11      173.59      5.96 o 
  -4   1   3      918.14      968.66     13.25 o 
  -3   1   3     7923.40     6679.73    103.17 o 
  -2   1   3     1553.10     1505.99     17.54 o 
  -1   1   3      315.98      330.84      5.12 o 
   0   1   3      404.53      381.30      8.77 o 
   1   1   3     2180.89     2167.46     54.60 o 
   2   1   3      662.98      532.87    358.44 o 
   3   1   3     3212.40     3312.85     91.90 o 
   4   1   3      772.55      736.80     20.60 o 
   5   1   3      585.29      603.99     10.43 o 
   6   1   3      841.91      803.83     16.25 o 
   7   1   3      249.20      244.16      7.94 o 
   8   1   3      126.18      138.75     11.75 o 
   9   1   3        0.79        0.71      2.93 o 
  10   1   3       79.99       84.24      6.53 o 
  11   1   3       50.56       64.66     17.92 o 
  12   1   3       16.19       29.34      4.60 o 
 -13   2   3       35.83       46.60      5.34 o 
 -12   2   3       65.50       78.75      6.19 o 
 -11   2   3       42.84       44.63      4.63 o 
 -10   2   3       30.10       26.87      3.99 o 
  -9   2   3       95.83       95.53      5.63 o 
  -8   2   3       36.24       33.42     11.33 o 
  -7   2   3       86.17       86.03      9.06 o 
  -6   2   3     1478.21     1439.96     15.97 o 
  -5   2   3      923.34      988.77     39.29 o 
  -4   2   3      892.54      902.31     15.24 o 
  -3   2   3     1458.07     1491.19     13.24 o 
  -2   2   3       95.87       91.71      4.04 o 
  -1   2   3     1139.11     1309.49     29.81 o 
   0   2   3     1274.25     1291.58    237.45 o 
   1   2   3     5187.18     5527.67    212.92 o 
   2   2   3      282.50      295.41      6.29 o 
   3   2   3        0.54        0.80      1.58 o 
   4   2   3      106.53      105.73      4.34 o 
   5   2   3       58.92       48.58      5.09 o 
   6   2   3      161.04      131.56     95.56 o 
   7   2   3      208.92      201.73      7.27 o 
   8   2   3       93.82       89.99      6.76 o 
   9   2   3       13.78       15.37      3.36 o 
  10   2   3       16.83       25.49      4.12 o 
  11   2   3       40.39       39.16      7.77 o 
  12   2   3        8.56        6.35      4.46 o 
 -13   3   3        0.75        4.51      3.77 o 
 -12   3   3       15.72       18.83      4.21 o 
 -11   3   3       15.21       11.33      4.04 o 
 -10   3   3       16.60       16.87      5.51 o 
  -9   3   3        0.18        2.33      3.24 o 
  -8   3   3       44.57       49.41      4.03 o 
  -7   3   3        5.58        6.36      3.63 o 
  -6   3   3        5.36        3.58      2.17 o 
  -5   3   3       16.72       14.52      3.00 o 
  -4   3   3      173.33      166.38      5.55 o 
  -3   3   3     2182.12     2301.21     83.81 o 
  -2   3   3      807.44      805.41     44.24 o 
  -1   3   3      254.61      290.79      9.69 o 
   0   3   3      680.39      730.91     14.37 o 
   1   3   3       57.14       51.32      9.06 o 
   2   3   3      578.56      515.60    347.63 o 
   3   3   3       20.08       22.26      2.54 o 
   4   3   3      546.25      568.54     29.77 o 
   5   3   3       68.11       68.03      4.42 o 
   6   3   3      344.90      339.12     30.40 o 
   7   3   3       24.24       26.31      3.26 o 
   8   3   3        0.28        3.79      2.83 o 
   9   3   3      171.33      168.46      8.38 o 
  10   3   3        3.92        2.66      4.85 o 
  11   3   3        0.82       -3.68      9.31 o 
 -12   4   3        5.65        4.03      4.18 o 
 -11   4   3       12.74       12.36      4.46 o 
 -10   4   3      189.52      175.81      8.95 o 
  -9   4   3      187.75      202.00      9.03 o 
  -8   4   3      534.77      534.89     13.26 o 
  -7   4   3        0.41        1.24      3.49 o 
  -6   4   3      216.04      212.26      7.57 o 
  -5   4   3      125.88      128.92      7.29 o 
  -4   4   3       24.86       33.15      3.25 o 
  -3   4   3      190.67      186.04      9.90 o 
  -2   4   3      110.36      114.13      7.22 o 
  -1   4   3      425.88      471.32     40.02 o 
   0   4   3      398.00      426.30     10.78 o 
   1   4   3       63.15       66.55      4.19 o 
   2   4   3      622.42      671.90     54.70 o 
   3   4   3      192.65      191.97      9.24 o 
   4   4   3      549.83      533.58     17.22 o 
   5   4   3      761.10      777.86     15.20 o 
   6   4   3      165.76      152.22      7.46 o 
   7   4   3      167.63      159.42     14.05 o 
   8   4   3       98.16      101.37      6.48 o 
   9   4   3       42.73       40.33      5.55 o 
  10   4   3       12.26        5.27      3.76 o 
  11   4   3       24.64       23.20      5.72 o 
 -11   5   3        0.56        0.63      9.24 o 
 -10   5   3        7.89        3.46      3.57 o 
  -9   5   3      147.22      168.30      8.62 o 
  -8   5   3      115.77      104.82      7.52 o 
  -7   5   3      686.34      684.99     15.09 o 
  -6   5   3      310.40      294.71     10.63 o 
  -5   5   3      111.85      109.50      7.25 o 
  -4   5   3       60.50       51.58      4.41 o 
  -3   5   3       34.14       37.14      3.52 o 
  -2   5   3        1.02        0.67      2.93 o 
  -1   5   3      282.94      290.57     32.81 o 
   0   5   3      817.95      861.12     43.03 o 
   1   5   3      117.15      119.70      5.97 o 
   2   5   3        5.09        4.39      2.69 o 
   3   5   3        1.27        2.28      3.73 o 
   4   5   3      222.91      193.58     16.25 o 
   5   5   3      391.08      356.60     37.97 o 
   6   5   3      333.50      319.25     10.60 o 
   7   5   3       11.11       13.61      5.16 o 
   8   5   3      171.66      177.17     16.04 o 
   9   5   3        5.00        4.96      4.21 o 
 -10   6   3        5.06       11.90      4.30 o 
  -9   6   3       31.25       41.95     10.74 o 
  -8   6   3        0.35        6.38     10.39 o 
  -7   6   3       14.03       12.36      6.62 o 
  -6   6   3        7.23        6.08      3.38 o 
  -5   6   3       73.85       63.88     11.54 o 
  -4   6   3      151.84      163.13     19.63 o 
  -3   6   3      118.87      124.71     23.78 o 
  -2   6   3      341.04      353.83     54.07 o 
  -1   6   3       26.21       25.69      4.57 o 
   0   6   3       96.74       94.55      5.06 o 
   1   6   3      244.31      232.82      9.03 o 
   2   6   3        2.79        3.47      3.34 o 
   3   6   3       35.03       34.21      5.00 o 
   4   6   3        3.46        7.26      3.84 o 
   5   6   3       66.25       62.63      5.57 o 
   6   6   3       57.46       59.28      5.81 o 
   7   6   3        0.29        4.57      4.19 o 
   8   6   3       19.30       29.91      5.28 o 
  -8   7   3       30.76       37.97      5.79 o 
  -7   7   3       56.15       42.82     31.94 o 
  -6   7   3       53.05       39.91     26.25 o 
  -5   7   3       18.21       30.64      8.68 o 
  -4   7   3        0.02       -2.53      3.69 o 
  -3   7   3        0.11        5.86      3.89 o 
  -2   7   3      780.07      801.17     99.15 o 
  -1   7   3      278.44      267.81     30.44 o 
   0   7   3      314.60      252.24     12.55 o 
   1   7   3       90.69       92.73     14.40 o 
   2   7   3       11.55        1.26      4.48 o 
   3   7   3       12.72       14.55      3.41 o 
   4   7   3       39.62       32.66      5.14 o 
   5   7   3       32.47       33.21      4.90 o 
   6   7   3       46.04       39.39      5.55 o 
  -4   8   3       24.02       19.52      6.90 o 
  -3   8   3        0.41       -1.19      4.54 o 
  -2   8   3       11.95        6.96      4.43 o 
  -1   8   3       14.59       13.61      5.03 o 
   0   8   3       38.08       37.84      4.01 o 
   1   8   3        0.14       -0.41      4.85 o 
   2   8   3        3.38       -2.36      4.78 o 
 -14   0   4        0.01       12.06      4.39 o 
 -13   0   4        7.75        6.76      4.88 o 
 -12   0   4      110.14      130.88     10.18 o 
 -11   0   4      149.97      165.54     10.95 o 
 -10   0   4      433.28      382.60     14.92 o 
  -9   0   4        5.23       25.80      4.18 o 
  -8   0   4      461.43      441.53     13.88 o 
  -7   0   4      291.92      262.25     10.39 o 
  -6   0   4        9.55        7.53      2.37 o 
  -5   0   4     1915.42     1704.04     21.69 o 
  -4   0   4     3458.80     2971.23     26.36 o 
  -3   0   4      617.26      547.72     10.74 o 
  -2   0   4     3178.96     3090.33     24.13 o 
  -1   0   4       15.13       19.31      2.16 o 
   0   0   4     5087.71     3300.77   2215.47 o 
   1   0   4      470.77      433.23      9.76 o 
   2   0   4     1124.10     1196.90     17.01 o 
   3   0   4      987.60     1075.57     17.43 o 
   4   0   4     1264.64     1276.88     20.50 o 
   5   0   4       47.64       51.18      5.16 o 
   6   0   4      580.80      601.55     16.32 o 
   7   0   4        0.23        0.91      3.42 o 
   8   0   4      189.67      171.95     11.09 o 
   9   0   4      186.89      184.71     12.34 o 
  10   0   4        0.51        3.70      5.23 o 
  11   0   4      207.21      228.43     14.64 o 
  12   0   4       63.66       54.60      9.13 o 
 -14   1   4        6.19       11.40      4.14 o 
 -13   1   4       36.84       31.79      5.25 o 
 -12   1   4       17.65       16.98      4.64 o 
 -11   1   4        8.91       11.33      3.15 o 
 -10   1   4       24.13       27.04      3.50 o 
  -9   1   4      173.53      202.09      9.27 o 
  -8   1   4      576.61      546.47     25.66 o 
  -7   1   4      501.14      492.73     10.11 o 
  -6   1   4       20.09       16.24      2.38 o 
  -5   1   4      598.17      560.07     15.38 o 
  -4   1   4      371.99      403.31      7.27 o 
  -3   1   4     1101.07     1094.30     11.04 o 
  -2   1   4      709.24      752.09      8.85 o 
  -1   1   4      347.46      348.43      6.09 o 
   0   1   4       86.67       86.01      2.27 o 
   1   1   4     1735.23     1613.25     38.14 o 
   2   1   4      359.10      255.29    172.82 o 
   3   1   4        2.58        1.23      1.77 o 
   4   1   4     1242.47     1375.80     22.28 o 
   5   1   4       51.34       50.40      3.64 o 
   6   1   4       61.03       72.10      4.46 o 
   7   1   4      275.88      286.76     10.95 o 
   8   1   4       18.04       17.43      3.70 o 
   9   1   4       74.16       73.45      6.69 o 
  10   1   4      367.37      380.62     12.40 o 
  11   1   4       10.65       11.83      3.62 o 
  12   1   4        0.93       -0.10      3.94 o 
 -13   2   4        4.87        4.33      4.07 o 
 -12   2   4        2.07       -3.27      3.27 o 
 -11   2   4       22.60       18.81      4.60 o 
 -10   2   4       84.92       77.57      5.47 o 
  -9   2   4      230.97      243.47      9.87 o 
  -8   2   4        2.02        2.32      3.08 o 
  -7   2   4      176.19      174.30      6.61 o 
  -6   2   4      852.65      772.00     12.30 o 
  -5   2   4      442.43      404.47      8.61 o 
  -4   2   4      206.22      223.93      5.99 o 
  -3   2   4      690.74      710.02     17.08 o 
  -2   2   4     1338.60     1347.36     19.91 o 
  -1   2   4       34.01       37.84      2.41 o 
   0   2   4      927.27      865.86    161.69 o 
   1   2   4      347.04      303.12     15.38 o 
   2   2   4       64.36       45.63      3.73 o 
   3   2   4      154.95      184.68     12.48 o 
   4   2   4      131.01      123.78      6.42 o 
   5   2   4      192.55      207.35      6.83 o 
   6   2   4       68.43       67.23      4.63 o 
   7   2   4       96.14       99.73     11.89 o 
   8   2   4      422.55      412.07     11.66 o 
   9   2   4       12.43        4.89      4.26 o 
  10   2   4       20.81       18.56      4.62 o 
  11   2   4       35.40       32.20      6.83 o 
 -13   3   4        2.25        2.75      7.08 o 
 -12   3   4       18.71       20.41      4.54 o 
 -11   3   4        8.50        8.16      4.12 o 
 -10   3   4        0.04        0.73      3.08 o 
  -9   3   4      210.39      202.96      8.52 o 
  -8   3   4       74.26       61.66      6.73 o 
  -7   3   4        2.00        3.02      1.86 o 
  -6   3   4       64.48       63.58      4.46 o 
  -5   3   4     1166.67     1147.23     15.13 o 
  -4   3   4     1029.39     1060.39     13.80 o 
  -3   3   4     3072.00     3178.38     50.69 o 
  -2   3   4      637.44      731.14     36.19 o 
  -1   3   4      482.18      569.22      9.61 o 
   0   3   4       42.41       33.93      2.04 o 
   1   3   4     2436.35     2684.20    129.21 o 
   2   3   4      349.40      372.74     21.20 o 
   3   3   4      332.48      298.16     10.39 o 
   4   3   4       21.89       23.71      3.11 o 
   5   3   4      228.01      213.07     11.12 o 
   6   3   4      111.31      110.38      5.92 o 
   7   3   4      128.43      132.17     11.16 o 
   8   3   4      115.61       61.99     49.72 o 
   9   3   4       86.79       93.27      6.66 o 
  10   3   4        1.88        4.44      3.77 o 
  11   3   4       12.03       10.98      6.80 o 
 -12   4   4       20.87       18.41      5.27 o 
 -11   4   4        2.10        1.98      3.50 o 
 -10   4   4      289.69      290.81     10.55 o 
  -9   4   4      113.93       98.07      6.73 o 
  -8   4   4       31.22       32.16      5.68 o 
  -7   4   4        0.61        0.00      2.30 o 
  -6   4   4       11.65       10.80      3.30 o 
  -5   4   4       71.69       84.89      5.26 o 
  -4   4   4      424.91      407.83     24.47 o 
  -3   4   4       85.78       73.94      4.52 o 
  -2   4   4      138.86      152.68     12.34 o 
  -1   4   4      359.24      433.17     27.26 o 
   0   4   4       14.20       13.99      1.75 o 
   1   4   4      118.32      130.87      7.29 o 
   2   4   4        9.15        8.93      6.03 o 
   3   4   4      612.99      616.12     49.37 o 
   4   4   4        2.46       -0.46      2.90 o 
   5   4   4       56.38       67.05      4.85 o 
   6   4   4       25.56       18.27      4.08 o 
   7   4   4        7.16        8.37      3.93 o 
   8   4   4        4.08        2.40      7.15 o 
   9   4   4        0.63        3.12      3.47 o 
  10   4   4        0.03       -1.07      3.99 o 
 -11   5   4       66.30       62.56      7.39 o 
 -10   5   4       16.10       13.46      4.48 o 
  -9   5   4      112.09      117.00      9.03 o 
  -8   5   4        1.78       -1.88      4.74 o 
  -7   5   4        2.20        1.32      3.46 o 
  -6   5   4       91.62      101.27     15.17 o 
  -5   5   4       43.82       45.90      4.39 o 
  -4   5   4       15.16       13.72      8.23 o 
  -3   5   4      132.83      118.45      8.16 o 
  -2   5   4      108.68      138.19     16.14 o 
  -1   5   4      463.95      504.04     61.33 o 
   0   5   4       80.60       77.26      3.55 o 
   1   5   4       28.98       27.75      3.97 o 
   2   5   4      221.74      216.02     19.80 o 
   3   5   4      257.35      251.34     12.06 o 
   4   5   4       23.99       25.03      4.19 o 
   5   5   4       83.30       76.98      6.53 o 
   6   5   4       21.16       25.27     12.48 o 
   7   5   4       36.41       40.47      5.24 o 
   8   5   4        1.51       -3.12      5.19 o 
   9   5   4       71.81       73.83      6.40 o 
  -9   6   4        0.94        4.33      3.64 o 
  -8   6   4        0.58        1.25      3.13 o 
  -7   6   4        0.39       -3.56      3.56 o 
  -6   6   4       22.98       24.67      4.41 o 
  -5   6   4        0.12        2.28      7.01 o 
  -4   6   4      102.12       98.39     10.49 o 
  -3   6   4        3.30        5.58      2.48 o 
  -2   6   4      163.28      163.13      7.74 o 
  -1   6   4        0.07       -0.14      3.44 o 
   0   6   4        3.83        3.39      2.36 o 
   1   6   4      128.25      154.83     11.09 o 
   2   6   4      595.78      577.11     15.41 o 
   3   6   4       57.52       56.97     17.15 o 
   4   6   4       96.38      107.63      6.67 o 
   5   6   4       89.09       88.40      6.63 o 
   6   6   4       39.46       36.59      6.03 o 
   7   6   4       78.81       82.76      6.85 o 
  -7   7   4       32.46       21.18     16.39 o 
  -6   7   4        5.76        4.85      4.09 o 
  -5   7   4       50.63       51.16      5.57 o 
  -4   7   4      172.03      173.37     13.74 o 
  -3   7   4        0.57        4.05      4.22 o 
  -2   7   4      137.45      125.32     12.27 o 
  -1   7   4        6.95        5.53      4.48 o 
   0   7   4       33.58       33.69      3.15 o 
   1   7   4       40.44       25.85      5.48 o 
   2   7   4        7.40        8.30      4.36 o 
   3   7   4        2.67       -3.01      3.89 o 
   4   7   4       50.29       47.70      6.21 o 
   5   7   4        7.74       -1.54      5.07 o 
  -3   8   4        6.03        3.19      4.99 o 
  -2   8   4       14.15       10.64      4.69 o 
  -1   8   4       18.40       10.55      4.48 o 
   0   8   4       15.75       10.03      3.58 o 
   1   8   4       29.14       33.93      8.86 o 
 -14   1   5        0.64        3.06      3.67 o 
 -13   1   5       25.29       32.57      4.60 o 
 -12   1   5        3.09        0.00      3.65 o 
 -11   1   5       14.37       15.35      3.00 o 
 -10   1   5       11.69        5.34      3.37 o 
  -9   1   5        0.29        0.42      2.63 o 
  -8   1   5      114.06      106.11      5.54 o 
  -7   1   5        0.36        7.06      2.33 o 
  -6   1   5     1422.66     1292.20     15.68 o 
  -5   1   5      399.26      338.52     11.19 o 
  -4   1   5       12.81        9.84      1.96 o 
  -3   1   5     1430.85     1346.12     16.11 o 
  -2   1   5      860.18      820.32     12.03 o 
  -1   1   5     1406.17     1367.59     34.10 o 
   0   1   5     1319.03     1209.26     28.31 o 
   1   1   5      727.32      750.51     30.51 o 
   2   1   5     4223.33     4446.16    114.63 o 
   3   1   5       44.55       37.52      3.53 o 
   4   1   5       12.37        2.97      5.06 o 
   5   1   5      170.27      147.36      6.06 o 
   6   1   5      143.03      132.34      6.58 o 
   7   1   5       21.19       12.44      4.52 o 
   8   1   5      888.17      937.70     18.12 o 
   9   1   5       58.11       48.41      5.49 o 
  10   1   5       17.66       23.83      6.35 o 
  11   1   5        8.46       12.96      4.30 o 
 -13   2   5       16.15       25.76      4.83 o 
 -12   2   5        1.13        2.25      2.98 o 
 -11   2   5        4.09        2.11      3.21 o 
 -10   2   5       87.44      100.16     13.63 o 
  -9   2   5       17.02        7.94      3.54 o 
  -8   2   5     1703.91     1615.10     24.06 o 
  -7   2   5      685.43      680.21     13.02 o 
  -6   2   5     1466.27     1419.71     17.21 o 
  -5   2   5       26.46       23.96      3.59 o 
  -4   2   5        4.02        3.35      1.82 o 
  -3   2   5      270.76      261.28      6.90 o 
  -2   2   5       51.08       45.84      2.95 o 
  -1   2   5     1063.75     1167.05     36.71 o 
   0   2   5     2380.35     2464.70     37.02 o 
   1   2   5      569.41      603.10     31.27 o 
   2   2   5       32.82       36.46      3.11 o 
   3   2   5       65.96       60.63      3.84 o 
   4   2   5      147.33      150.84     10.01 o 
   5   2   5       14.23       13.01      3.56 o 
   6   2   5       81.61       81.51      9.38 o 
   7   2   5        6.54        9.37      3.84 o 
   8   2   5        0.03        0.65      5.65 o 
   9   2   5        4.66        4.08      3.70 o 
  10   2   5       30.27       38.22      5.02 o 
  11   2   5        1.02        1.21      4.21 o 
 -13   3   5        7.44       10.57      5.30 o 
 -12   3   5       63.84       75.45      8.33 o 
 -11   3   5        0.84        0.00      5.02 o 
 -10   3   5       37.24       46.68      5.33 o 
  -9   3   5      263.95      247.98      9.65 o 
  -8   3   5        1.36       -0.14      2.50 o 
  -7   3   5      144.92      124.96      9.52 o 
  -6   3   5        0.66       -0.62      2.12 o 
  -5   3   5      259.56      235.75      7.22 o 
  -4   3   5      146.69      117.04      5.75 o 
  -3   3   5        0.25       -1.36      3.52 o 
  -2   3   5      136.42      162.29      5.62 o 
  -1   3   5       34.89       43.96      3.63 o 
   0   3   5       55.20       50.42     11.40 o 
   1   3   5        4.61        3.76      1.75 o 
   2   3   5      184.87      184.96     18.97 o 
   3   3   5      125.13      134.52     16.80 o 
   4   3   5       31.74       27.71      3.56 o 
   5   3   5        0.10        3.97      2.04 o 
   6   3   5       55.75       31.48     22.91 o 
   7   3   5        0.23        2.82      3.03 o 
   8   3   5        1.87        7.08      3.35 o 
   9   3   5       10.97        8.33      4.64 o 
  10   3   5        0.24        0.66      5.47 o 
 -12   4   5      111.12      131.08     16.14 o 
 -11   4   5       16.60       16.33     10.98 o 
 -10   4   5       55.77       63.17     11.09 o 
  -9   4   5        5.98        3.79      3.69 o 
  -8   4   5      182.60      170.35      7.85 o 
  -7   4   5       15.09       16.69      3.65 o 
  -6   4   5      315.93      312.39     17.15 o 
  -5   4   5       19.00       18.62      3.08 o 
  -4   4   5       89.26       81.59      5.00 o 
  -3   4   5        0.12        1.91      2.16 o 
  -2   4   5     2065.87     2143.05    139.25 o 
  -1   4   5        1.42       -2.59      2.59 o 
   0   4   5       40.88       38.02      2.53 o 
   1   4   5      504.09      490.54     34.20 o 
   2   4   5      213.80      225.80     20.74 o 
   3   4   5        0.21        1.23      3.25 o 
   4   4   5      826.10      807.21     38.66 o 
   5   4   5       54.90       44.73      5.86 o 
   6   4   5      581.26      588.57     16.18 o 
   7   4   5       16.77       15.85      4.63 o 
   8   4   5       37.73       36.08      6.94 o 
   9   4   5      129.67      120.36      8.29 o 
 -11   5   5        1.97       -4.59      4.59 o 
 -10   5   5       28.66       31.90      5.23 o 
  -9   5   5        0.07        5.44      6.21 o 
  -8   5   5        2.71        4.86      3.12 o 
  -7   5   5      143.87      142.64     14.05 o 
  -6   5   5        3.08        3.48      3.03 o 
  -5   5   5        7.99        9.02      4.11 o 
  -4   5   5      169.37      179.78     13.21 o 
  -3   5   5        0.68       -2.56      2.56 o 
  -2   5   5        4.64        4.72      2.58 o 
  -1   5   5      261.94      270.31     25.63 o 
   0   5   5       15.58       14.27      2.50 o 
   1   5   5       41.37       30.40      4.12 o 
   2   5   5      180.64      170.37      9.41 o 
   3   5   5      175.68      156.33      8.79 o 
   4   5   5      127.77      108.97      9.03 o 
   5   5   5      295.12      278.94     10.30 o 
   6   5   5       46.89       47.25     14.85 o 
   7   5   5        9.73       10.16      4.45 o 
   8   5   5       22.91       23.20      4.59 o 
  -9   6   5       14.40       22.49      5.93 o 
  -8   6   5       38.18       40.65      7.71 o 
  -7   6   5       14.92        8.94      3.99 o 
  -6   6   5       10.58        6.71      9.41 o 
  -5   6   5        3.11        0.83      3.90 o 
  -4   6   5        2.96       -1.56      3.21 o 
  -3   6   5        9.65        9.68      3.67 o 
  -2   6   5      331.14      325.87     35.28 o 
  -1   6   5       15.09       14.40      3.69 o 
   0   6   5      139.12      129.85      5.43 o 
   1   6   5       49.01       44.38      5.59 o 
   2   6   5       85.23       72.69      7.36 o 
   3   6   5       43.38       37.27      5.52 o 
   4   6   5        8.64       13.41      6.45 o 
   5   6   5        4.85        8.20      4.17 o 
   6   6   5        6.05       11.20      4.86 o 
   7   6   5       40.63       24.55      5.53 o 
  -7   7   5       82.86       81.43     10.91 o 
  -6   7   5      109.28      112.59      8.25 o 
  -5   7   5      101.96       94.06      8.40 o 
  -4   7   5       97.37       92.17     17.01 o 
  -3   7   5       12.62        4.57      5.04 o 
  -2   7   5       13.07       19.76      5.06 o 
  -1   7   5       21.61       27.09      4.26 o 
   0   7   5        0.16       -1.25      3.10 o 
   1   7   5       38.12       41.91      5.44 o 
   2   7   5       35.44       28.56      5.01 o 
   3   7   5       16.57       11.82      5.06 o 
   4   7   5        9.01        6.05      4.53 o 
 -14   0   6        1.88       10.04      3.84 o 
 -13   0   6       69.08       53.97      9.55 o 
 -12   0   6      241.94      257.86     14.99 o 
 -11   0   6       16.32        6.35      6.14 o 
 -10   0   6       42.94       30.61      6.07 o 
  -9   0   6      772.79      750.29     20.92 o 
  -8   0   6       91.71       95.18      7.67 o 
  -7   0   6      120.87      132.83      7.60 o 
  -6   0   6       72.74       92.81      6.42 o 
  -5   0   6      764.08      736.90     16.53 o 
  -4   0   6     1535.48     1379.03     21.76 o 
  -3   0   6      945.55      970.91     17.78 o 
  -2   0   6       91.67      105.57      5.86 o 
  -1   0   6     9105.36     9262.48    213.16 o 
   0   0   6     1463.56     1069.01    695.62 o 
   1   0   6      679.32      669.54     15.48 o 
   2   0   6       11.59       18.34      3.77 o 
   3   0   6      894.50      870.71     18.90 o 
   4   0   6       57.92       50.76      6.00 o 
   5   0   6      467.09      470.18     15.48 o 
   6   0   6      273.08      265.39     12.90 o 
   7   0   6        0.05        3.14      3.42 o 
   8   0   6      212.77      196.71     12.13 o 
   9   0   6       41.65       37.93      7.53 o 
  10   0   6       12.44        7.11      6.42 o 
 -13   1   6        2.96       -0.03      5.65 o 
 -12   1   6       19.53       28.15      4.41 o 
 -11   1   6       31.75       32.95      4.66 o 
 -10   1   6      200.34      197.81     10.35 o 
  -9   1   6       60.30       57.97      4.71 o 
  -8   1   6      114.35      116.87      5.97 o 
  -7   1   6       11.77       10.39      2.71 o 
  -6   1   6       14.73       18.43      7.67 o 
  -5   1   6       20.51       15.60      2.44 o 
  -4   1   6      167.57      192.58      5.99 o 
  -3   1   6       81.20       97.42      4.39 o 
  -2   1   6     1211.98     1170.03     13.70 o 
  -1   1   6        7.18       13.91      2.12 o 
   0   1   6       52.71       57.94      3.39 o 
   1   1   6     1359.91     1437.35     15.75 o 
   2   1   6       46.31       41.56     25.70 o 
   3   1   6      115.76      137.29     10.74 o 
   4   1   6     1449.21     1427.19     18.34 o 
   5   1   6       19.37       10.93      3.79 o 
   6   1   6      708.13      703.11     48.74 o 
   7   1   6      155.69      154.11      7.69 o 
   8   1   6        3.74        3.51      4.43 o 
   9   1   6       19.68       22.29      4.70 o 
  10   1   6        1.97       -1.41      3.55 o 
 -13   2   6       14.90        5.25      4.56 o 
 -12   2   6       13.85       12.18      7.32 o 
 -11   2   6        0.13        2.54      3.17 o 
 -10   2   6        0.12       -3.11      3.11 o 
  -9   2   6      201.02      179.52      7.91 o 
  -8   2   6      234.02      207.56      7.86 o 
  -7   2   6      138.54      124.84      5.87 o 
  -6   2   6     1205.06     1173.47     16.32 o 
  -5   2   6       17.75       23.66      3.07 o 
  -4   2   6      173.39      173.92      7.95 o 
  -3   2   6     1109.64     1022.41     51.77 o 
  -2   2   6        3.97        5.39      1.86 o 
  -1   2   6      352.68      359.75      9.94 o 
   0   2   6       56.74       55.90      2.62 o 
   1   2   6       16.61       22.48      2.62 o 
   2   2   6      623.69      626.31     11.41 o 
   3   2   6      228.98      218.18      7.30 o 
   4   2   6       41.10       40.63      7.67 o 
   5   2   6     1829.83     1862.31     49.75 o 
   6   2   6       90.05      101.10      6.25 o 
   7   2   6        3.13        6.60      2.89 o 
   8   2   6       68.08       72.93      6.18 o 
   9   2   6        3.42        3.08      3.84 o 
  10   2   6       17.40       14.92      9.27 o 
 -13   3   6      109.15      107.77      7.97 o 
 -12   3   6       14.59       12.73      5.18 o 
 -11   3   6      306.90      315.32     11.86 o 
 -10   3   6        8.40        5.68      4.46 o 
  -9   3   6       72.58       74.99      5.86 o 
  -8   3   6      211.72      204.58     12.76 o 
  -7   3   6        5.59        6.89      2.76 o 
  -6   3   6      250.28      247.27      8.16 o 
  -5   3   6      350.81      333.35     13.77 o 
  -4   3   6      322.81      313.99      8.46 o 
  -3   3   6        0.63       -1.79      2.13 o 
  -2   3   6     1810.67     1892.80     44.80 o 
  -1   3   6        1.43        3.78      2.11 o 
   0   3   6      431.37      365.01     74.42 o 
   1   3   6      104.08      104.48      5.44 o 
   2   3   6        2.87        0.28      3.28 o 
   3   3   6      843.94      801.10     66.45 o 
   4   3   6      565.88      554.31     29.18 o 
   5   3   6        0.01       -3.25      3.25 o 
   6   3   6      239.79      173.70    123.32 o 
   7   3   6        7.44       11.70      3.52 o 
   8   3   6        0.61       -4.09      4.57 o 
   9   3   6        0.56        0.24      3.46 o 
 -12   4   6       29.28       22.51      5.17 o 
 -11   4   6        1.44       -2.25      3.91 o 
 -10   4   6       29.59       29.09      4.38 o 
  -9   4   6        0.57        2.09      5.72 o 
  -8   4   6        7.60        7.57      3.00 o 
  -7   4   6        7.94        9.87      4.99 o 
  -6   4   6        0.52       -2.51      2.51 o 
  -5   4   6      131.41      150.44      6.70 o 
  -4   4   6       38.61       44.98      4.58 o 
  -3   4   6       26.35       35.37      3.79 o 
  -2   4   6       18.80       14.66      3.56 o 
  -1   4   6        0.01        1.69      2.44 o 
   0   4   6      462.55      439.65     15.98 o 
   1   4   6      394.47      392.55     10.80 o 
   2   4   6      391.11      383.02     21.86 o 
   3   4   6       14.54       16.85      4.07 o 
   4   4   6       10.88       16.54      3.75 o 
   5   4   6       55.60       45.91      7.84 o 
   6   4   6       16.91       11.27      4.26 o 
   7   4   6        0.44        6.43      3.50 o 
   8   4   6        9.19       12.59      4.05 o 
   9   4   6        3.57        1.53      4.07 o 
 -11   5   6       92.52       94.97     10.95 o 
 -10   5   6       15.45        7.74     10.81 o 
  -9   5   6       85.07       91.41     11.30 o 
  -8   5   6      173.44      175.56      9.14 o 
  -7   5   6       44.62       40.71     11.23 o 
  -6   5   6        5.13        8.89      4.78 o 
  -5   5   6      616.42      595.61     29.98 o 
  -4   5   6        1.01        6.93      5.47 o 
  -3   5   6      333.62      288.81     37.65 o 
  -2   5   6      256.62      259.21     19.11 o 
  -1   5   6       18.77       24.52      3.77 o 
   0   5   6       91.83       95.83      4.36 o 
   1   5   6      137.58      132.84      9.52 o 
   2   5   6       54.02       57.69      4.96 o 
   3   5   6       10.58       10.16      3.82 o 
   4   5   6       24.15       33.52      5.47 o 
   5   5   6       25.17       22.13      4.79 o 
   6   5   6       75.09       68.98      6.46 o 
   7   5   6       12.46       10.91      4.61 o 
  -9   6   6       51.31       49.86      6.36 o 
  -8   6   6        2.45       -3.23      4.29 o 
  -7   6   6       34.00       31.78      5.12 o 
  -6   6   6       54.81       38.47     34.73 o 
  -5   6   6        0.15        1.73      3.66 o 
  -4   6   6        0.59       -3.25      3.66 o 
  -3   6   6      170.78      162.99     30.58 o 
  -2   6   6        1.01        2.72      3.55 o 
  -1   6   6      432.56      415.62     12.64 o 
   0   6   6       21.11       16.24      3.16 o 
   1   6   6        0.26        4.43      3.18 o 
   2   6   6        6.71        9.49      3.48 o 
   3   6   6      151.68      154.61     10.63 o 
   4   6   6       18.07       21.43      4.31 o 
   5   6   6      103.43      101.09      7.55 o 
   6   6   6        4.11        4.45      4.40 o 
  -6   7   6        0.04        5.40      4.04 o 
  -5   7   6       83.34       84.53      7.12 o 
  -4   7   6        0.84        1.29      8.93 o 
  -3   7   6        0.05       -1.91      5.96 o 
  -2   7   6       24.41       17.43      4.85 o 
  -1   7   6        0.01        6.60      3.31 o 
   0   7   6        3.32        4.86      2.60 o 
   1   7   6       53.41       68.04      6.33 o 
   2   7   6        1.92        4.81      3.68 o 
   3   7   6        5.59       -0.23      4.37 o 
 -13   1   7        8.13        9.88      4.04 o 
 -12   1   7       45.86       60.27      9.97 o 
 -11   1   7        8.73       10.39      3.87 o 
 -10   1   7       12.43       11.14      3.50 o 
  -9   1   7      533.00      503.41     12.92 o 
  -8   1   7       38.38       31.74      4.33 o 
  -7   1   7      102.78      117.04      5.69 o 
  -6   1   7     1139.21     1089.69     18.27 o 
  -5   1   7      328.78      320.56      8.60 o 
  -4   1   7     1195.11     1142.91     16.94 o 
  -3   1   7        1.73        1.19      1.85 o 
  -2   1   7        2.42        5.99      1.87 o 
  -1   1   7      525.09      528.81     10.38 o 
   0   1   7      832.77      578.19    122.14 o 
   1   1   7      128.01      114.16      5.45 o 
   2   1   7     1653.94     1263.99    842.22 o 
   3   1   7       40.11       36.64      3.99 o 
   4   1   7       23.42       23.54      3.92 o 
   5   1   7     1127.54     1164.18     27.89 o 
   6   1   7       14.14       11.21      6.69 o 
   7   1   7       38.70       30.31      4.78 o 
   8   1   7       97.13       99.64      6.74 o 
   9   1   7       20.61       29.10      4.52 o 
  10   1   7       15.07       14.24      4.50 o 
 -13   2   7       77.48       73.04      7.74 o 
 -12   2   7       22.75       26.50      4.91 o 
 -11   2   7      351.06      316.80     14.61 o 
 -10   2   7        0.15        4.77      3.03 o 
  -9   2   7      176.26      162.01      7.79 o 
  -8   2   7       78.04       87.79      5.86 o 
  -7   2   7      323.90      306.15      9.20 o 
  -6   2   7      186.14      184.21      7.17 o 
  -5   2   7      575.08      570.68     20.57 o 
  -4   2   7        0.90       -1.19      2.16 o 
  -3   2   7      455.93      444.22     10.25 o 
  -2   2   7       68.26       70.13      4.12 o 
  -1   2   7       20.47       21.63      2.85 o 
   0   2   7       64.17       59.83      4.62 o 
   1   2   7      399.22      384.10      9.51 o 
   2   2   7        0.25       -0.15      2.44 o 
   3   2   7      988.76      998.99     26.88 o 
   4   2   7      291.25      288.10     21.37 o 
   5   2   7       15.86       14.66      4.12 o 
   6   2   7       12.54       11.88      4.22 o 
   7   2   7      446.84      432.78     29.08 o 
   8   2   7       29.70       34.97      5.30 o 
   9   2   7       15.94       13.14      4.46 o 
 -12   3   7       85.87       84.18      7.91 o 
 -11   3   7        5.38        4.18      3.20 o 
 -10   3   7       75.89       76.50      9.52 o 
  -9   3   7        4.48        3.98      3.56 o 
  -8   3   7        0.55       -2.88      2.88 o 
  -7   3   7      245.68      241.13     13.28 o 
  -6   3   7       11.00        6.00      4.43 o 
  -5   3   7       90.37       76.79      4.92 o 
  -4   3   7      641.34      605.73     28.14 o 
  -3   3   7      147.65      139.49      6.41 o 
  -2   3   7       49.22       45.91      4.07 o 
  -1   3   7      809.33      815.35     22.66 o 
   0   3   7        2.90        4.38      1.83 o 
   1   3   7        2.06        1.10      4.99 o 
   2   3   7        4.06        4.52      4.78 o 
   3   3   7       25.98       28.13      6.73 o 
   4   3   7       47.13       41.33      7.53 o 
   5   3   7       90.65       90.09      9.00 o 
   6   3   7       21.02       23.16      4.16 o 
   7   3   7       10.49        4.87      3.90 o 
   8   3   7        4.19        4.81      6.73 o 
   9   3   7       14.70       15.70      5.14 o 
 -11   4   7       86.77       79.45      7.44 o 
 -10   4   7       81.02       81.63      6.83 o 
  -9   4   7        5.79        9.41      3.18 o 
  -8   4   7       40.43       38.49      4.87 o 
  -7   4   7       96.06      105.28      6.66 o 
  -6   4   7        0.10        1.26      4.46 o 
  -5   4   7     1032.28     1036.97     30.54 o 
  -4   4   7        5.24        9.86      2.67 o 
  -3   4   7      272.16      271.04      9.24 o 
  -2   4   7      448.76      404.88     36.15 o 
  -1   4   7      272.45      258.10      9.19 o 
   0   4   7       88.37       75.09     13.96 o 
   1   4   7     2294.19     2382.79    163.69 o 
   2   4   7      249.11      235.56      9.35 o 
   3   4   7      542.64      519.28     26.46 o 
   4   4   7       20.92       30.25      6.59 o 
   5   4   7       13.44       12.86      6.45 o 
   6   4   7       69.71       77.84     10.08 o 
   7   4   7       31.45       33.64      5.60 o 
   8   4   7        4.76       13.32      4.23 o 
 -10   5   7       10.65       16.32      7.81 o 
  -9   5   7       38.32       35.60      4.97 o 
  -8   5   7        9.54        6.20      4.15 o 
  -7   5   7       15.36       13.31      4.07 o 
  -6   5   7        8.22        9.63      3.44 o 
  -5   5   7       35.06       32.61      5.05 o 
  -4   5   7      293.42      274.19     16.49 o 
  -3   5   7        1.80        5.20      3.15 o 
  -2   5   7       97.35       80.98      7.53 o 
  -1   5   7       26.16       28.86      4.18 o 
   0   5   7      119.90      112.64      5.19 o 
   1   5   7        0.45        5.87      3.45 o 
   2   5   7       49.46       52.09      5.08 o 
   3   5   7       52.56       47.03      5.39 o 
   4   5   7        8.71       13.30      3.94 o 
   5   5   7        7.35        9.53      3.45 o 
   6   5   7       23.93       24.12      4.72 o 
  -8   6   7       88.46       85.37     16.28 o 
  -7   6   7        0.80       -3.55      3.55 o 
  -6   6   7       36.24       40.03      6.24 o 
  -5   6   7      337.91      315.52     47.83 o 
  -4   6   7      101.55      103.30      7.39 o 
  -3   6   7       12.45        2.19      4.21 o 
  -2   6   7       95.03       97.74      6.91 o 
  -1   6   7        2.87        4.38      3.50 o 
   0   6   7       86.60       77.93      5.30 o 
   1   6   7        0.01       -1.69      3.43 o 
   2   6   7       36.18       47.81      9.76 o 
   3   6   7       55.19       70.24      6.62 o 
   4   6   7       91.25       95.23     12.69 o 
   5   6   7       20.18       17.51      5.56 o 
  -5   7   7        0.41        2.76      3.64 o 
  -4   7   7       83.18       88.21      7.91 o 
  -3   7   7       62.34       66.74      7.25 o 
  -2   7   7        6.90       16.97      5.54 o 
  -1   7   7        0.21        7.12      4.06 o 
   0   7   7       46.07       45.19      4.13 o 
   1   7   7        1.13        6.90      3.62 o 
 -13   0   8       59.81       65.89      9.13 o 
 -12   0   8      495.42      545.28     22.10 o 
 -11   0   8      148.02      143.64     11.85 o 
 -10   0   8      179.58      158.63     11.44 o 
  -9   0   8      503.09      479.67     18.48 o 
  -8   0   8      534.35      536.43     18.62 o 
  -7   0   8      493.07      485.73     16.11 o 
  -6   0   8       85.13       73.36      6.83 o 
  -5   0   8      197.47      175.37      9.48 o 
  -4   0   8     1288.49     1346.75     25.10 o 
  -3   0   8        3.38        5.72      3.14 o 
  -2   0   8       19.76       13.53      3.35 o 
  -1   0   8      401.67      344.39     13.39 o 
   0   0   8      263.05      224.08      7.57 o 
   1   0   8        4.28        6.55      3.42 o 
   2   0   8        0.97        1.32      3.07 o 
   3   0   8      469.63      465.09     15.97 o 
   4   0   8       26.56       31.45      5.09 o 
   5   0   8       35.38       30.26      6.76 o 
   6   0   8       45.27       47.56      6.69 o 
   7   0   8       58.30       64.57      7.95 o 
   8   0   8      132.85      170.00     13.04 o 
   9   0   8       15.53       29.63      7.53 o 
 -13   1   8        2.46        8.80      6.07 o 
 -12   1   8       50.90       45.63      6.00 o 
 -11   1   8       14.82       21.93      6.07 o 
 -10   1   8      252.97      252.54     10.33 o 
  -9   1   8      212.90      209.46      8.87 o 
  -8   1   8       36.07       36.21      4.18 o 
  -7   1   8       68.89       71.19      5.65 o 
  -6   1   8       10.29       12.30      2.63 o 
  -5   1   8      106.94      116.30      6.10 o 
  -4   1   8       67.88       55.73      4.22 o 
  -3   1   8      459.46      441.57     10.23 o 
  -2   1   8     1022.83     1000.93     15.51 o 
  -1   1   8       21.60       23.47      5.06 o 
   0   1   8       11.67        7.02      2.19 o 
   1   1   8      694.35      722.50     13.56 o 
   2   1   8      114.47      113.74      9.45 o 
   3   1   8        6.45        8.86      3.31 o 
   4   1   8       25.44       29.74      4.20 o 
   5   1   8        1.25        1.45      2.88 o 
   6   1   8       83.64       95.30      6.13 o 
   7   1   8        6.32        3.12      5.16 o 
   8   1   8       13.25       15.12      4.73 o 
   9   1   8       34.70       33.35      5.65 o 
 -12   2   8       20.13       18.40      7.53 o 
 -11   2   8        0.00       -3.84      3.84 o 
 -10   2   8        9.70        6.00      4.29 o 
  -9   2   8       43.11       43.97      8.82 o 
  -8   2   8        2.66        0.37      5.26 o 
  -7   2   8      637.30      623.93     13.90 o 
  -6   2   8      303.21      269.52      9.41 o 
  -5   2   8       48.10       42.26      4.05 o 
  -4   2   8       88.09       84.04      5.23 o 
  -3   2   8      417.73      382.09     20.22 o 
  -2   2   8      312.26      315.87      9.12 o 
  -1   2   8       35.49       38.52      3.60 o 
   0   2   8       93.72       73.96      3.42 o 
   1   2   8       26.65       21.44      3.57 o 
   2   2   8     1361.71     1397.12     76.14 o 
   3   2   8        2.20       -3.30      3.30 o 
   4   2   8        0.00        0.83      3.11 o 
   5   2   8      208.23      190.23     10.15 o 
   6   2   8      138.59      132.85     11.96 o 
   7   2   8        2.68       -1.90      4.36 o 
   8   2   8        0.65        2.26      3.45 o 
 -12   3   8        0.02        2.16      4.03 o 
 -11   3   8        1.78        5.28      3.38 o 
 -10   3   8       19.20       21.86      4.71 o 
  -9   3   8        2.66        1.91      3.61 o 
  -8   3   8      372.14      354.52     11.49 o 
  -7   3   8      159.54       92.23     80.96 o 
  -6   3   8       98.54      105.30     13.21 o 
  -5   3   8      462.92      430.64     22.77 o 
  -4   3   8      916.51      912.42     19.94 o 
  -3   3   8      439.93      449.18     11.24 o 
  -2   3   8      562.31      581.96     37.20 o 
  -1   3   8      284.39      284.67      9.42 o 
   0   3   8     1218.25      963.80    204.42 o 
   1   3   8       85.78      104.21      6.20 o 
   2   3   8       10.58       16.24      9.41 o 
   3   3   8       21.83       21.33      4.29 o 
   4   3   8      307.77      307.51     23.67 o 
   5   3   8       57.90       62.36     10.95 o 
   6   3   8        0.90        2.44      3.24 o 
   7   3   8      162.71      169.33     16.87 o 
   8   3   8        3.50        4.19      4.66 o 
 -11   4   8        6.68        9.67      4.14 o 
 -10   4   8       48.81       55.05      7.71 o 
  -9   4   8        5.29        2.46      6.97 o 
  -8   4   8        7.11        9.27      3.73 o 
  -7   4   8      171.79      171.22      8.74 o 
  -6   4   8       12.62       14.39      3.70 o 
  -5   4   8       19.84       23.79      3.62 o 
  -4   4   8      143.16      136.48      7.25 o 
  -3   4   8       13.81       16.60      3.60 o 
  -2   4   8        3.71        3.36      3.22 o 
  -1   4   8      786.47      779.16     38.66 o 
   0   4   8       65.57       43.67      8.03 o 
   1   4   8        2.62        0.46      4.08 o 
   2   4   8       26.70       15.35      6.52 o 
   3   4   8        2.99        3.26      6.24 o 
   4   4   8        0.67       -1.13      4.39 o 
   5   4   8        0.80        3.41      3.24 o 
   6   4   8        0.23       -2.35      3.67 o 
   7   4   8        2.77        5.50      4.11 o 
  -9   5   8        8.79        3.84      4.60 o 
  -8   5   8      323.72      316.45     11.98 o 
  -7   5   8       29.47       33.38      5.37 o 
  -6   5   8      118.67       92.07     15.41 o 
  -5   5   8        0.84       -1.26      3.13 o 
  -4   5   8       18.59       26.29      4.46 o 
  -3   5   8      184.38      156.13      8.82 o 
  -2   5   8      338.03      334.64     11.34 o 
  -1   5   8      140.69      119.94     16.70 o 
   0   5   8       96.82      104.45      6.18 o 
   1   5   8       55.73       57.64      5.96 o 
   2   5   8      137.18      144.56      8.22 o 
   3   5   8        0.04        3.09      6.35 o 
   4   5   8       26.97       30.29      5.19 o 
   5   5   8       93.41      101.51      7.69 o 
  -7   6   8        7.97        2.00      6.00 o 
  -6   6   8       21.82       21.12      5.00 o 
  -5   6   8        4.49        9.89      3.92 o 
  -4   6   8        2.22        8.01      5.47 o 
  -3   6   8       68.22       65.80     11.40 o 
  -2   6   8       12.31       14.71      4.29 o 
  -1   6   8       53.15       56.23      6.16 o 
   0   6   8      372.37      352.22     13.04 o 
   1   6   8       12.41       17.45      4.76 o 
   2   6   8       93.36       73.62      7.49 o 
   3   6   8       68.10       72.99      7.05 o 
 -12   1   9       64.80       60.27      6.85 o 
 -11   1   9       40.68       46.46      6.03 o 
 -10   1   9      119.06      120.00      7.63 o 
  -9   1   9      151.89      155.73     11.58 o 
  -8   1   9      124.22      137.94      7.12 o 
  -7   1   9      103.51      107.80      6.06 o 
  -6   1   9      119.87      106.19      6.21 o 
  -5   1   9      143.51      135.00      7.84 o 
  -4   1   9       15.63       12.13      2.96 o 
  -3   1   9      906.62      833.70     14.94 o 
  -2   1   9      486.01      455.81     11.34 o 
  -1   1   9       74.49       80.32      9.38 o 
   0   1   9      231.86      165.13     34.59 o 
   1   1   9      154.11      135.24      9.48 o 
   2   1   9       98.32       41.13     34.20 o 
   3   1   9       97.21      104.89     14.09 o 
   4   1   9       13.69        6.57      3.58 o 
   5   1   9       45.81       48.67      5.26 o 
   6   1   9       32.26       32.86      5.20 o 
   7   1   9        0.54        3.24      3.48 o 
   8   1   9        9.49       13.32      4.37 o 
 -12   2   9        0.35       -3.70      3.70 o 
 -11   2   9       35.98       45.74      6.03 o 
 -10   2   9       57.92       53.17      5.86 o 
  -9   2   9        0.16        1.44      4.88 o 
  -8   2   9       87.24       89.07      5.87 o 
  -7   2   9      227.23      232.92     23.36 o 
  -6   2   9       23.06       43.79      7.46 o 
  -5   2   9      400.08      383.43     10.97 o 
  -4   2   9      417.73      380.27     10.97 o 
  -3   2   9      110.27      101.94     14.64 o 
  -2   2   9       42.84       45.90      8.51 o 
  -1   2   9      333.74      321.02      9.79 o 
   0   2   9        1.48        4.70      2.02 o 
   1   2   9      645.37      628.57     14.13 o 
   2   2   9       21.80       28.04      6.03 o 
   3   2   9      230.06      148.93    106.96 o 
   4   2   9      292.61      274.32     16.98 o 
   5   2   9       42.73       39.39      4.95 o 
   6   2   9        0.00        2.38      3.38 o 
   7   2   9       12.30        6.88      7.36 o 
 -11   3   9       22.27       29.37      6.31 o 
 -10   3   9        3.46        2.67      3.19 o 
  -9   3   9        1.33        0.54      4.22 o 
  -8   3   9        2.40       -2.44      3.35 o 
  -7   3   9       29.86        7.29     13.00 o 
  -6   3   9        0.14       -0.55      2.76 o 
  -5   3   9       26.62       28.21      6.62 o 
  -4   3   9      321.91      324.59     11.92 o 
  -3   3   9       89.42      106.57      7.98 o 
  -2   3   9      465.35      461.65     12.35 o 
  -1   3   9       79.57       75.93      6.06 o 
   0   3   9        5.82       10.76      3.91 o 
   1   3   9       17.01       14.99      4.07 o 
   2   3   9       92.84       98.92      6.85 o 
   3   3   9      154.89      156.99      7.91 o 
   4   3   9        4.17        3.09      3.62 o 
   5   3   9       31.98       29.83      4.88 o 
   6   3   9       12.07       20.17      4.25 o 
 -10   4   9      120.06      128.03     16.56 o 
  -9   4   9        5.58        3.94      4.11 o 
  -8   4   9        6.05        7.68      3.82 o 
  -7   4   9       49.52       59.91      6.24 o 
  -6   4   9       58.57       59.67      6.80 o 
  -5   4   9        7.89        7.92      4.39 o 
  -4   4   9      108.52      104.74      6.85 o 
  -3   4   9        6.24        3.91      3.37 o 
  -2   4   9      342.90      356.63     11.56 o 
  -1   4   9      160.73      156.88     18.09 o 
   0   4   9       32.64       31.10      3.29 o 
   1   4   9      229.72      233.44      9.39 o 
   2   4   9      214.74      212.41     15.31 o 
   3   4   9        0.44       -3.41      3.41 o 
   4   4   9      101.71      118.25     24.68 o 
   5   4   9       20.00       20.31      5.89 o 
  -9   5   9       10.01        9.27      7.32 o 
  -8   5   9      131.07      155.34     17.75 o 
  -7   5   9       20.46       24.12      5.58 o 
  -6   5   9        1.68        7.96      4.78 o 
  -5   5   9        1.48        3.31      3.19 o 
  -4   5   9        0.01        1.65      5.51 o 
  -3   5   9       20.43       15.00      4.80 o 
  -2   5   9        4.37        8.95      3.20 o 
  -1   5   9        7.09        7.60      6.45 o 
   0   5   9      101.77       98.34      4.97 o 
   1   5   9        6.08        9.88      4.03 o 
   2   5   9       20.63       18.55      4.44 o 
   3   5   9       45.44       51.29      7.91 o 
   4   5   9        6.55        3.33      4.70 o 
  -6   6   9       11.62        5.62      4.36 o 
  -5   6   9       69.10       64.06      6.89 o 
  -4   6   9       90.01       96.17      7.25 o 
  -3   6   9        9.27        5.71      6.94 o 
  -2   6   9        6.66        9.86      3.91 o 
  -1   6   9       14.69       19.90      8.75 o 
   0   6   9       18.87       25.98      3.58 o 
   1   6   9       18.72       17.46      7.60 o 
 -12   0  10        7.41        9.13      4.95 o 
 -11   0  10       25.89       29.15      8.16 o 
 -10   0  10       29.04       17.92      6.97 o 
  -9   0  10      108.39      121.19     10.39 o 
  -8   0  10      187.00      210.79     12.55 o 
  -7   0  10       38.41       37.79      6.00 o 
  -6   0  10       55.34       56.27      7.74 o 
  -5   0  10      173.62      153.40     10.53 o 
  -4   0  10       10.32        5.51      4.04 o 
  -3   0  10        8.66       12.90      3.49 o 
  -2   0  10       53.29       45.11      6.21 o 
  -1   0  10        0.08        3.56      4.11 o 
   0   0  10     1159.47      992.82     33.82 o 
   1   0  10      226.55      234.01     13.53 o 
   2   0  10      280.35      286.03     14.22 o 
   3   0  10      173.69      167.70     11.92 o 
   4   0  10       85.67       80.61      9.06 o 
   5   0  10      216.10      224.60     14.02 o 
   6   0  10        1.89        2.86      5.51 o 
 -12   1  10        2.68        1.83      3.55 o 
 -11   1  10       13.98       10.54      4.00 o 
 -10   1  10       19.54       23.85      5.72 o 
  -9   1  10        0.52        5.35      3.17 o 
  -8   1  10        5.17        4.15      3.20 o 
  -7   1  10       96.14       98.32      6.55 o 
  -6   1  10      258.87      252.30      9.26 o 
  -5   1  10        8.73       15.96      3.20 o 
  -4   1  10        0.54       -1.85      2.51 o 
  -3   1  10        0.41       -1.41      2.45 o 
  -2   1  10      197.73      192.33      7.86 o 
  -1   1  10       72.36       74.22     11.47 o 
   0   1  10       83.56       53.36     12.23 o 
   1   1  10      447.61      437.28     12.15 o 
   2   1  10      441.64      299.76    218.95 o 
   3   1  10        6.87       10.91      3.28 o 
   4   1  10       79.74       79.54      6.66 o 
   5   1  10        0.09       -2.76      3.30 o 
   6   1  10        3.98        8.26      9.10 o 
 -11   2  10       13.47       23.40      7.01 o 
 -10   2  10        3.30       -0.13      5.93 o 
  -9   2  10        0.04       -0.10      3.60 o 
  -8   2  10        1.30       -1.93      3.67 o 
  -7   2  10        6.14        4.90      3.49 o 
  -6   2  10      158.45       93.64     72.87 o 
  -5   2  10       22.88       18.63      6.03 o 
  -4   2  10      104.00      106.64      6.45 o 
  -3   2  10      185.97      174.73      8.26 o 
  -2   2  10      421.03      401.44     11.34 o 
  -1   2  10        3.53        4.05      3.25 o 
   0   2  10        8.56        8.95      2.74 o 
   1   2  10        2.02        5.26      2.63 o 
   2   2  10       28.51       29.45     11.58 o 
   3   2  10       11.71        7.52      4.19 o 
   4   2  10       13.64       14.70      3.94 o 
   5   2  10        0.16        3.30      3.68 o 
   6   2  10       53.23       37.04     31.62 o 
 -10   3  10        7.58       12.22      4.06 o 
  -9   3  10        4.38       13.88      3.63 o 
  -8   3  10       35.31       34.22      4.98 o 
  -7   3  10      171.03      176.65      8.58 o 
  -6   3  10      135.15      136.99      7.93 o 
  -5   3  10      382.09      396.08     14.02 o 
  -4   3  10      620.69      600.15     15.33 o 
  -3   3  10      121.71      120.33     12.76 o 
  -2   3  10      359.57      385.49     12.05 o 
  -1   3  10      110.33      133.52      7.99 o 
   0   3  10      501.79      449.36      9.92 o 
   1   3  10      178.33      184.51      8.52 o 
   2   3  10       42.65       44.35     10.70 o 
   3   3  10        0.07        3.72      3.02 o 
   4   3  10       30.19       23.16      7.32 o 
   5   3  10       14.64       10.02      4.41 o 
  -9   4  10       13.60       11.99      4.95 o 
  -8   4  10       50.53       62.07      5.87 o 
  -7   4  10        2.13        3.89      3.86 o 
  -6   4  10       51.02       53.77      7.18 o 
  -5   4  10       44.04       46.02      5.82 o 
  -4   4  10       77.66       67.40      6.11 o 
  -3   4  10       23.58       22.87      4.76 o 
  -2   4  10       78.86       77.85      6.53 o 
  -1   4  10        4.27       -0.74      6.66 o 
   0   4  10        2.50        2.77      2.50 o 
   1   4  10       41.74       46.17      8.37 o 
   2   4  10        8.89       13.49      7.22 o 
   3   4  10        1.98       -1.41      3.89 o 
   4   4  10        2.90        8.83      4.01 o 
  -7   5  10       34.31       41.03      7.46 o 
  -6   5  10        7.54        8.08      4.35 o 
  -5   5  10        1.54       -2.16      3.72 o 
  -4   5  10        2.86        6.63      4.57 o 
  -3   5  10        4.48       -2.83      4.02 o 
  -2   5  10        0.14       -3.24      8.72 o 
  -1   5  10       27.70       29.76      5.03 o 
   0   5  10       23.14       28.08      3.16 o 
   1   5  10       12.09       19.24      4.13 o 
   2   5  10       34.40       45.47      5.50 o 
 -11   1  11       23.08       21.86      5.17 o 
 -10   1  11       25.06       28.89      7.18 o 
  -9   1  11        8.03        9.00      3.74 o 
  -8   1  11        3.61        1.48      3.39 o 
  -7   1  11      121.77       97.42     72.34 o 
  -6   1  11       51.09       50.21      5.37 o 
  -5   1  11       87.85       94.25      6.20 o 
  -4   1  11       59.63       63.86      5.47 o 
  -3   1  11      211.26      200.45     10.11 o 
  -2   1  11      387.74      390.43     23.60 o 
  -1   1  11        3.77       10.28      3.60 o 
   0   1  11       33.70       26.93      8.67 o 
   1   1  11        6.67       13.76      7.67 o 
   2   1  11       44.81       37.41      5.30 o 
   3   1  11       34.80       40.16      5.13 o 
   4   1  11      121.70      120.18      8.07 o 
   5   1  11       25.05       33.06      6.01 o 
 -10   2  11        8.66        8.23      4.39 o 
  -9   2  11      163.00      120.75     94.90 o 
  -8   2  11       25.50       14.37     12.45 o 
  -7   2  11       10.80       12.43      4.45 o 
  -6   2  11      322.28      189.41    147.44 o 
  -5   2  11        7.10       10.01      3.90 o 
  -4   2  11       55.74       57.29      5.69 o 
  -3   2  11      136.55      142.05      7.65 o 
  -2   2  11       28.23       25.96      5.06 o 
  -1   2  11      100.65       99.89      7.74 o 
   0   2  11      113.89       81.84     19.65 o 
   1   2  11        4.16        2.50      2.96 o 
   2   2  11       30.66       42.37      4.94 o 
   3   2  11      111.41      140.90      8.55 o 
   4   2  11       18.96       31.16      6.28 o 
  -9   3  11       56.02       60.68     10.49 o 
  -8   3  11       74.08       72.45      6.56 o 
  -7   3  11        7.15        3.39      3.61 o 
  -6   3  11        0.01        1.19      4.32 o 
  -5   3  11        0.69        3.58      3.56 o 
  -4   3  11       36.76       32.38      5.37 o 
  -3   3  11       99.87       97.17      7.15 o 
  -2   3  11       65.43       68.87      6.49 o 
  -1   3  11      174.21      197.68     18.27 o 
   0   3  11       24.22       26.93      3.27 o 
   1   3  11        1.37        5.06      3.07 o 
   2   3  11       97.37       87.08      7.08 o 
   3   3  11        0.87        3.83      4.04 o 
   4   3  11        0.83        3.07      4.88 o 
  -8   4  11        0.03        1.58      3.84 o 
  -7   4  11      113.68      130.97      8.53 o 
  -6   4  11      107.95      113.98     11.61 o 
  -5   4  11       93.36      108.87     11.02 o 
  -4   4  11       28.73       24.55      5.19 o 
  -3   4  11      427.04      432.86     14.32 o 
  -2   4  11       56.41       52.62      6.33 o 
  -1   4  11       81.89       88.39      6.97 o 
   0   4  11       17.64       16.65      2.98 o 
   1   4  11        2.35        6.19      3.56 o 
   2   4  11       25.86       29.23      4.81 o 
  -5   5  11       44.99       54.74      7.95 o 
  -4   5  11        1.73        3.76      4.95 o 
  -3   5  11        3.13        7.54      3.62 o 
  -2   5  11       11.79       16.73      4.17 o 
  -1   5  11        0.00        0.49     10.01 o 
 -10   0  12       50.28       67.08      9.69 o 
  -9   0  12        0.28       -4.39      6.48 o 
  -8   0  12      127.40      136.74     11.85 o 
  -7   0  12      220.81      240.29     14.71 o 
  -6   0  12       65.84       59.62      7.53 o 
  -5   0  12       20.42       17.92      6.62 o 
  -4   0  12       36.23       30.96      6.76 o 
  -3   0  12        0.22        3.77      3.07 o 
  -2   0  12       54.27       48.11      7.25 o 
  -1   0  12      251.79      230.94     14.57 o 
   0   0  12       45.84       46.64      6.28 o 
   1   0  12      205.46      205.56     15.06 o 
   2   0  12      185.01      220.90     15.34 o 
   3   0  12       17.66       28.94      7.60 o 
  -9   1  12        3.09       -2.31      3.73 o 
  -8   1  12       52.58       63.37      9.90 o 
  -7   1  12        3.98       -0.27      4.24 o 
  -6   1  12      186.81      195.22      9.29 o 
  -5   1  12       36.72       39.36     12.31 o 
  -4   1  12       38.57       34.79      4.62 o 
  -3   1  12       31.15       34.74      4.87 o 
  -2   1  12      104.74       97.41      7.09 o 
  -1   1  12       55.75       56.96      6.06 o 
   0   1  12        0.95       -2.41      2.41 o 
   1   1  12        0.27       -1.74      6.55 o 
   2   1  12       47.80       59.41      6.35 o 
   3   1  12       17.53       22.94      4.70 o 
  -9   2  12        0.04        4.50      3.80 o 
  -8   2  12        4.66       -2.56      4.86 o 
  -7   2  12      179.97      210.77     10.53 o 
  -6   2  12       14.60        8.46      7.22 o 
  -5   2  12      204.71      203.76     11.99 o 
  -4   2  12       29.23       41.12      4.91 o 
  -3   2  12        6.34       10.86      3.43 o 
  -2   2  12      122.44      128.67      7.78 o 
  -1   2  12      114.10      116.52      7.28 o 
   0   2  12       19.13        8.01      6.20 o 
   1   2  12       50.21       63.31      7.53 o 
   2   2  12       48.87       56.55      6.36 o 
   3   2  12        0.03       -0.03      3.89 o 
  -8   3  12       12.31       11.39      9.27 o 
  -7   3  12       20.08       24.31      5.21 o 
  -6   3  12       12.53       12.37      5.07 o 
  -5   3  12      130.57      152.60      9.00 o 
  -4   3  12       40.00       52.45      6.42 o 
  -3   3  12      267.19      274.31     12.80 o 
  -2   3  12        2.26        8.85      4.06 o 
  -1   3  12       35.10       39.38      5.68 o 
   0   3  12      159.64      147.75      8.34 o 
   1   3  12       24.30       19.65      5.58 o 
  -5   4  12        2.16        6.41      3.84 o 
  -4   4  12       73.84       71.65      7.73 o 
  -3   4  12        4.94        5.52      7.95 o 
  -2   4  12        0.75        1.28      3.64 o 
  -1   4  12        1.23        1.53      4.09 o 
  -7   1  13       92.59      113.70     11.96 o 
  -6   1  13        4.92        4.01      3.37 o 
  -5   1  13       64.47       66.84      6.40 o 
  -4   1  13      178.76      204.72      9.81 o 
  -3   1  13       53.00       55.65      5.79 o 
  -2   1  13       35.08       45.35      5.50 o 
  -1   1  13      113.81      133.26     11.02 o 
   0   1  13        1.68       -0.94      2.82 o 
   1   1  13      119.25      124.46      8.52 o 
  -7   2  13        9.98       -3.07      6.90 o 
  -6   2  13      115.65       68.67     57.91 o 
  -5   2  13       80.85       93.38      6.61 o 
  -4   2  13        0.14        2.73      3.38 o 
  -3   2  13       37.45       33.87      5.70 o 
  -2   2  13       91.76      112.08     25.49 o 
  -1   2  13        3.78        7.25      3.91 o 
   0   2  13       58.09       52.43     15.46 o 
                                                 
